# Supplementary material for: A Species-Specific COI PCR Approach for Discriminating Co-Occurring Thrips Species Using Crude DNA Extracts
Source: Biology (Basel). 2026 Jan 17;15(2):171. doi: 10.3390/biology15020171 (PMC12838139; doi:10.3390/biology15020171)
Supplement: Supplementary file 1 [file biology-15-00171-s001.zip]

Archive with 1 entries (1 files):
- biology-4034973-supplementary.pdf
